# Supplementary material for: Synthesis and crystal structure of silicon pernitride SiN2 at 140 GPa
Source: Acta Crystallogr E Crystallogr Commun. 2023 Sep 19;79(Pt 10):923–5. doi: 10.1107/S2056989023008058 (PMC10561209; doi:10.1107/S2056989023008058)
Supplement: Supplementary file 1 [file e-79-00923-sup1.cif]

##############################################################################
#                                                                            #
# This CIF contains the data in a paper accepted for publication in          #
# Acta Crystallographica Section E. It conforms to the requirements of       #
# Notes for Authors for Acta Crystallographica Section E, and has been       #
# peer reviewed under the auspices of the IUCr Commission on Journals.       #
#                                                                            #
# Full details of the Crystallographic Information File format               #
# are given in the paper "The Crystallographic Information File (CIF):       #
# a New Standard Archive File for Crystallography" by S. R. Hall, F. H.      #
# Allen and I. D. Brown [Acta Cryst. (1991), A47, 655-685].                  #
#                                                                            #
# The current version of the core CIF dictionary is obtainable from          #
# ftp://ftp.iucr.org/pub/cif_core.dic.                                       #
#                                                                            #
# Software is freely available for graphical display of the structure(s)     #
# in this CIF. For information consult the CIF software page                 #
# http://www.iucr.org/resources/cif/software.                                #
#                                                                            #
# This file may be used for bona fide research purposes within the           #
# scientific community so long as proper attribution is given to the journal # 
# article from which it was obtained.                                        #
#                                                                            #
##############################################################################
data_I
_audit_creation_method
;
Olex2 1.5
(compiled 2023.03.06 svn.rbb2c1857 for OlexSys, GUI svn.r6748)
;
_journal_date_recd_electronic     2023-08-17
_journal_date_accepted     2023-09-14
_journal_name_full     'Acta Crystallographica, Section E'
_journal_year     2023
_journal_volume     79
_journal_issue     10
_journal_page_first     0
_journal_page_last     0
_journal_paper_category     GI
_journal_paper_doi     10.1107/S2056989023008058
_journal_coeditor_code     WM5694
_publ_contact_author_name     'Maxim Bykov'
_publ_contact_author_address
;
Institute of Inorganich Chemistry, University of Cologne, Greinstrasse 6,
 50939 Cologne, Germany
;
_publ_contact_author_email     'maxim.bykov@uni-koeln.de'
_publ_contact_author_fax     ?
_publ_contact_author_phone     ?
_publ_section_title
;
Synthesis and crystal structure of silicon pernitride SiN~2~ at 140 GPa
;
_publ_section_title_footnote     .
loop_
    _publ_author_name
    _publ_author_footnote
    _publ_author_address
    'Jurzick, Pascal L.' .
;
Institute of Inorganic Chemistry
University of Cologne
Greinstrasse 6
50939 Cologne
Germany
;
    'Krach, Georg' .
;
Department of Chemistry
University of Munich (LMU)
Butenandtstrasse 5--13 (D)
81377 Munich
Germany
;
    'Br\"uning, Lukas' .
;
Institute of Inorganic Chemistry
University of Cologne
Greinstrasse 6
50939 Cologne
Germany
;
    'Schnick, Wolfgang' .
;
Department of Chemistry
University of Munich (LMU)
Butenandtstrasse 5--13 (D)
81377 Munich
Germany
;
    'Bykov, Maxim' .
;
Institute of Inorganic Chemistry
University of Cologne
Greinstrasse 6
50939 Cologne
Germany
;
_publ_section_synopsis
;
SiN~2~ was synthesized from the elements at 140 GPa in a laser-heated diamond
anvil cell. Crystal-structure determination (single-crystal synchrotron X-ray
data) revealed that the title compound crystallizes in the pyrite structure
type (space group <i>Pa</i>\=3).
;
_chemical_name_systematic     'Silicon pernitride'
_chemical_name_common     ?
_chemical_formula_moiety     'N2 Si'
_chemical_formula_sum     'N2 Si'
_chemical_formula_iupac     'Si N2'
_chemical_formula_weight     56.11
_chemical_melting_point     ?
_space_group_crystal_system     cubic
_space_group_name_H-M_alt     'P a -3'
_space_group_name_Hall     '-P 2ac 2ab 3'
loop_
    _space_group_symop_operation_xyz
    'x, y, z'
    '-x+1/2, -y, z+1/2'
    '-x, y+1/2, -z+1/2'
    'x+1/2, -y+1/2, -z'
    'z, x, y'
    'z+1/2, -x+1/2, -y'
    '-z+1/2, -x, y+1/2'
    '-z, x+1/2, -y+1/2'
    'y, z, x'
    '-y, z+1/2, -x+1/2'
    'y+1/2, -z+1/2, -x'
    '-y+1/2, -z, x+1/2'
    '-x, -y, -z'
    'x-1/2, y, -z-1/2'
    'x, -y-1/2, z-1/2'
    '-x-1/2, y-1/2, z'
    '-z, -x, -y'
    '-z-1/2, x-1/2, y'
    'z-1/2, x, -y-1/2'
    'z, -x-1/2, y-1/2'
    '-y, -z, -x'
    'y, -z-1/2, x-1/2'
    '-y-1/2, z-1/2, x'
    'y-1/2, z, -x-1/2'
_cell_length_a     4.1205(5)
_cell_length_b     4.1205(5)
_cell_length_c     4.1205(5)
_cell_angle_alpha     90
_cell_angle_beta     90
_cell_angle_gamma     90
_cell_volume     69.96(3)
_cell_formula_units_Z     4
_cell_measurement_reflns_used     79
_cell_measurement_theta_min     3.4280
_cell_measurement_theta_max     16.4030
_cell_measurement_temperature     293
_exptl_crystal_description     irregular
_exptl_crystal_colour     colourless
_exptl_crystal_size_max     0.001
_exptl_crystal_size_mid     0.001
_exptl_crystal_size_min     0.001
_exptl_crystal_density_diffrn     5.327
_exptl_crystal_density_meas     ?
_exptl_crystal_density_method     ?
_exptl_crystal_F_000     112
_exptl_absorpt_coefficient_mu     0.214
_exptl_absorpt_correction_type     multi-scan
_exptl_absorpt_process_details
;
(CrysAlisPro; Rigaku OD, 2023)
;
_exptl_absorpt_correction_T_min     0.74987
_exptl_absorpt_correction_T_max     1.00000
_diffrn_ambient_temperature     293
_diffrn_source     synchrotron
_diffrn_radiation_type     synchrotron
_diffrn_radiation_wavelength     0.28457
_diffrn_radiation_monochromator     synchrotron
_diffrn_measurement_device_type     'customized \w-circle diffractometer'
_diffrn_measurement_device     'abstract diffractometer'
_diffrn_measurement_method     '\w scans'
_diffrn_detector     ?
_diffrn_detector_area_resol_mean     5.0
_diffrn_reflns_number     269
_diffrn_reflns_av_R_equivalents     0.0490
_diffrn_reflns_av_unetI/netI     0.0531
_diffrn_reflns_theta_min     3.429
_diffrn_reflns_theta_max     18.450
_diffrn_reflns_theta_full     9.831
_diffrn_measured_fraction_theta_max     0.732
_diffrn_measured_fraction_theta_full     0.955
_diffrn_reflns_limit_h_min     -4
_diffrn_reflns_limit_h_max     4
_diffrn_reflns_limit_k_min     -7
_diffrn_reflns_limit_k_max     8
_diffrn_reflns_limit_l_min     -8
_diffrn_reflns_limit_l_max     7
_diffrn_radiation_probe     x-ray
_refine_special_details     ?
_reflns_number_total     101
_reflns_number_gt     60
_reflns_threshold_expression     'I > 2\s(I)'
_refine_ls_structure_factor_coef     Fsqd
_refine_ls_matrix_type     full
_refine_ls_R_factor_all     0.1285
_refine_ls_R_factor_gt     0.0706
_refine_ls_wR_factor_gt     0.1601
_refine_ls_wR_factor_ref     0.1907
_refine_ls_goodness_of_fit_ref     1.072
_refine_ls_restrained_S_all     1.072
_refine_ls_number_reflns     101
_refine_ls_number_parameters     6
_refine_ls_number_restraints     0
_refine_ls_hydrogen_treatment     undef
_refine_ls_weighting_scheme     calc
_refine_ls_weighting_details
                      'w=1/[\s^2^(Fo^2^)+(0.1090P)^2^] where P=(Fo^2^+2Fc^2^)/3'
_atom_sites_solution_hydrogens     .
_atom_sites_solution_primary     dual
_atom_sites_solution_secondary     ?
_refine_ls_shift/su_max     0.000
_refine_ls_shift/su_mean     0.000
_refine_diff_density_max     1.079
_refine_diff_density_min     -1.146
_refine_ls_extinction_method     none
_refine_ls_extinction_coef     .
loop_
    _atom_type_symbol
    _atom_type_description
    _atom_type_scat_dispersion_real
    _atom_type_scat_dispersion_imag
    _atom_type_scat_source
    'N' 'N' -0.0013 0.0004
                         'International Tables Vol C Tables 4.2.6.8 and 6.1.1.4'
    'Si' 'Si' 0.0075 0.0103
                         'International Tables Vol C Tables 4.2.6.8 and 6.1.1.4'
_computing_data_collection
;
CrysAlisPro (Rigaku OD, 2023)
;
_computing_cell_refinement
;
CrysAlisPro (Rigaku OD, 2023)
;
_computing_data_reduction
;
CrysAlisPro (Rigaku OD, 2023)
;
_computing_structure_solution
;
<i>SHELXT</i> (Sheldrick, 2015<i>a</i>)
;
_computing_structure_refinement
;
SHELXL (Sheldrick, 2015<i>b</i>)
;
_computing_molecular_graphics
;
<i>VESTA</i> (Momma & Izumi, 2011)
;
_computing_publication_material
;
Olex2 (Dolomanov <i>et al.</i>,  2009)
;
loop_
    _atom_site_type_symbol
    _atom_site_label
    _atom_site_fract_x
    _atom_site_fract_y
    _atom_site_fract_z
    _atom_site_U_iso_or_equiv
    _atom_site_adp_type
    _atom_site_calc_flag
    _atom_site_occupancy
    _atom_site_disorder_assembly
    _atom_site_disorder_group
    Si Si1 0.5000 0.5000 0.5000 0.0084(5) Uani d 1 . .
    N N1 0.5982(5) 0.4018(5) 0.9018(5) 0.0076(6) Uani d 1 . .
loop_
    _atom_site_aniso_label
    _atom_site_aniso_U_11
    _atom_site_aniso_U_22
    _atom_site_aniso_U_33
    _atom_site_aniso_U_12
    _atom_site_aniso_U_13
    _atom_site_aniso_U_23
    Si1 0.0084(5) 0.0084(5) 0.0084(5) -0.0005(3) -0.0005(3) -0.0005(3)
    N1 0.0076(6) 0.0076(6) 0.0076(6) 0.0012(8) 0.0012(8) -0.0012(8)
_geom_special_details
;
 All esds (except the esd in the dihedral angle between two l.s. planes)
 are estimated using the full covariance matrix.  The cell esds are taken
 into account individually in the estimation of esds in distances, angles
 and torsion angles; correlations between esds in cell parameters are only
 used when they are defined by crystal symmetry.  An approximate (isotropic)
 treatment of cell esds is used for estimating esds involving l.s. planes.
;
loop_
    _geom_bond_atom_site_label_1
    _geom_bond_atom_site_label_2
    _geom_bond_site_symmetry_2
    _geom_bond_distance
    _geom_bond_publ_flag
    Si1 N1 . 1.7517(11) ?
    Si1 N1 3_656 1.7517(11) ?
    Si1 N1 2_664 1.7517(11) ?
    Si1 N1 15_565 1.7517(11) ?
    Si1 N1 13_666 1.7517(11) ?
    Si1 N1 14_557 1.7517(11) ?
    N1 Si1 3_646 1.7517(11) ?
    N1 Si1 2_665 1.7517(11) ?
    N1 N1 13_667 1.402(8) ?
loop_
    _geom_angle_atom_site_label_1
    _geom_angle_atom_site_label_2
    _geom_angle_atom_site_label_3
    _geom_angle_site_symmetry_1
    _geom_angle_site_symmetry_3
    _geom_angle
    _geom_angle_publ_flag
    N1 Si1 N1 . 15_565 86.94(4) ?
    N1 Si1 N1 13_666 14_557 93.06(4) ?
    N1 Si1 N1 2_664 3_656 93.06(4) ?
    N1 Si1 N1 . 13_666 180.0 ?
    N1 Si1 N1 15_565 3_656 180.00(14) ?
    N1 Si1 N1 15_565 13_666 93.06(4) ?
    N1 Si1 N1 15_565 14_557 93.06(4) ?
    N1 Si1 N1 . 2_664 93.06(4) ?
    N1 Si1 N1 2_664 14_557 180.0 ?
    N1 Si1 N1 15_565 2_664 86.94(4) ?
    N1 Si1 N1 13_666 3_656 86.94(4) ?
    N1 Si1 N1 13_666 2_664 86.94(4) ?
    N1 Si1 N1 14_557 3_656 86.94(4) ?
    N1 Si1 N1 . 14_557 86.94(4) ?
    N1 Si1 N1 . 3_656 93.06(4) ?
    Si1 N1 Si1 . 3_646 112.54(10) ?
    Si1 N1 Si1 2_665 3_646 112.54(10) ?
    Si1 N1 Si1 2_665 . 112.54(10) ?
    N1 N1 Si1 13_667 3_646 106.20(12) ?
    N1 N1 Si1 13_667 2_665 106.20(12) ?
    N1 N1 Si1 13_667 . 106.20(12) ?
loop_
    _geom_torsion_atom_site_label_1
    _geom_torsion_atom_site_label_2
    _geom_torsion_atom_site_label_3
    _geom_torsion_atom_site_label_4
    _geom_torsion_site_symmetry_1
    _geom_torsion_site_symmetry_2
    _geom_torsion_site_symmetry_3
    _geom_torsion_site_symmetry_4
    _geom_torsion
    _geom_torsion_publ_flag
    N1 Si1 N1 Si1 15_565 . . 2_665 94.59(6) ?
    N1 Si1 N1 Si1 15_565 . . 3_646 -33.8(3) ?
    N1 Si1 N1 Si1 14_557 . . 3_646 59.4(2) ?
    N1 Si1 N1 Si1 3_656 . . 3_646 146.2(3) ?
    N1 Si1 N1 Si1 2_664 . . 3_646 -120.6(2) ?
    N1 Si1 N1 Si1 14_557 . . 2_665 -172.18(11) ?
    N1 Si1 N1 Si1 3_656 . . 2_665 -85.41(6) ?
    N1 Si1 N1 Si1 2_664 . . 2_665 7.82(11) ?
    N1 Si1 N1 N1 15_565 . . 13_667 -149.62(10) ?
    N1 Si1 N1 N1 14_557 . . 13_667 -56.39(6) ?
    N1 Si1 N1 N1 3_656 . . 13_667 30.38(10) ?
    N1 Si1 N1 N1 2_664 . . 13_667 123.61(6) ?
_shelx_space_group_comment
;
The symmetry employed for this shelxl refinement is uniquely defined
by the following loop, which should always be used as a source of
symmetry information in preference to the above space-group names.
They are only intended as comments.
;
_shelx_estimated_absorpt_T_min     1.000
_shelx_estimated_absorpt_T_max     1.000
_shelx_hkl_file
;
   0   0  -1    4.18    4.79
   0   1  -1    0.37    6.14
   0  -1   1   -1.65    6.68
  -1  -1   1 1871.53   17.13
   1   1  -1 1871.34   16.37
   0   0   2 9927.42   37.67
   0   0  -2 9999.00   34.70
   0   1   2    2.71   12.53
   0  -1   2   -7.23   14.25
   0   1  -2    3.10   13.93
   0  -1  -2    4.83    9.95
  -1   0   2 1522.70   20.57
   1   0  -2 1539.43   19.23
   0  -2   1 1552.51   16.14
  -1   1   2  889.51   17.80
   1   2  -1  964.93   14.76
   1  -1  -2  875.60   16.84
  -1  -2   1  975.11   16.34
  -1  -1   2  945.79   22.06
   0  -2   2 4809.14   32.19
   0   2  -2 4782.63   33.42
  -1  -2   2  104.06   20.90
   1   2  -2   82.25   16.47
  -1   2   2  106.23   14.61
   1  -2  -2  103.51   14.24
  -2  -1   2   83.70   16.69
  -2  -2   2 4107.14   37.49
   2   2  -2 4121.01   35.99
   0   0  -3    8.67   18.58
   0   3   0   -4.43    7.42
   0   0   3    9.26   21.79
   0  -1  -3    8.04   18.15
   0  -1   3   13.03   23.68
  -1  -3   0   10.47   10.89
   0  -2   3 1027.12   30.04
   0   2  -3 1012.83   28.52
   1   0  -3   17.79   19.63
  -1   0   3   28.23   24.70
   0   3  -1    7.64   15.25
  -1  -3   1 5578.61   32.25
  -1  -1   3 5618.96   51.83
  -1   1   3 5384.80   41.40
   1   3  -1 5520.31   27.79
   1  -1  -3 5406.48   41.52
  -1  -2   3   21.94   24.12
  -1   2   3   19.93   18.29
   1  -2  -3    3.62   18.73
   1   2  -3    1.55   22.23
   0  -3   2   23.56   20.21
   0   3  -2   -7.01   23.57
   2   0  -3    5.67   22.06
   0  -3  -2   -7.19   11.86
  -2   0   3    4.86   28.63
  -2   1   3  727.04   32.08
  -2  -1   3  730.85   29.22
  -1   3   2  796.63   16.19
   1   3  -2  869.76   22.76
  -1  -3   2  841.40   28.00
   2  -1  -3  671.55   30.35
   2   3  -2  128.65   23.38
   2   2  -3   89.74   23.21
  -2  -3   2  113.49   28.66
  -2   2   3   78.79   24.61
  -2  -2   3   69.18   28.35
   0   3  -3  -20.60   29.98
  -1  -3   3 1865.80   33.75
  -1   3   3 2028.37   23.67
   2   3  -3   54.97   23.72
  -2  -3   3   35.96   32.59
  -2   3   3   72.67   19.70
  -3  -3   3 1675.35   38.02
   0   4   0  690.48   10.09
   0   0  -4  595.36   29.74
   0   1  -4  -25.97   27.25
   0  -1  -4   -1.21   25.37
   0  -2  -4 1259.26   28.67
   0   2  -4 1190.03   34.32
   0  -3  -4    8.51   25.47
   0   3  -4   -2.49   36.47
  -1   0   4  180.98   27.67
   1   0  -4  128.90   30.60
   0   4  -1  148.53   17.37
  -1   1   4   79.40   26.49
   1  -1  -4  102.43   28.76
   1   1  -4  138.06   29.05
   1  -2  -4  -11.35   28.86
   1   2  -4    5.26   32.38
  -1  -2   4   72.79   27.71
  -1   2   4   21.98   22.46
  -2  -4   1    3.18   19.49
   1  -3  -4  136.99   24.13
   1   3  -4  144.53   33.51
  -1   3   4  124.55   24.65
  -1  -3   4  121.14   32.70
   2   0  -4 1606.67   35.64
  -2   0   4 1618.71   40.54
   2   1  -4  150.71   30.25
  -2   1   4  121.04   31.70
   2  -1  -4  142.49   26.82
  -1   4   2  129.56   11.24
  -1  -4   2  129.74   23.38
  -2   2   4 1539.09   36.08
   2  -2  -4 1543.85   32.51
   2   3  -4  280.64   31.51
   2  -3  -4  362.05   31.68
  -2  -3   4  318.84   40.79
  -3   0   4  271.67   38.98
   3   0  -4  240.68   36.22
   0  -4  -3  312.66   17.85
  -1   4   3   23.14   15.53
  -1  -4   3   18.16   23.92
   1   4  -3   -7.57   29.57
   3   1  -4   57.46   35.88
  -3   1   4   12.47   34.05
  -2  -4   3    8.31   33.16
  -3   2   4   21.07   32.62
   2   4  -3   73.47   25.55
   3   2  -4   68.28   36.75
  -2   4   3   59.30   20.60
  -3  -2   4   65.52   41.32
   3   3  -4  -15.84   36.78
  -3  -3   4   60.13   39.21
  -3  -4   3   19.89   31.57
   0  -4  -4 1864.21   29.30
   1  -4  -4    8.82   20.49
  -1   4   4   55.53   23.99
   1   4  -4   95.65   31.52
  -1  -4   4   33.71   34.84
   2   4  -4 1320.24   36.14
  -2   4   4 1406.48   32.60
  -3  -4   4  148.49   44.75
   3   4  -4  148.07   37.51
  -3   4   4   72.24   23.77
  -1  -5   0   -2.07   17.13
   0  -2  -5   41.93   34.52
   0  -4  -5   28.83   28.29
   1   0  -5   61.02   33.19
  -1   0   5    0.41   33.39
   0   5  -1   23.59   18.39
   1  -1  -5 3024.31   48.89
  -1  -1   5 2952.84   48.51
  -1   1   5 2989.73   46.67
   1   1  -5 2986.18   49.21
  -1  -5   1 3127.09   27.57
   1  -2  -5  271.06   31.16
   1   2  -5  161.10   36.66
  -1  -2   5  120.95   39.07
  -2  -5   1  217.39   26.91
   1  -3  -5  670.58   31.28
  -1   3   5  560.47   31.29
  -1  -3   5  574.93   39.42
   1   3  -5  593.95   44.14
  -1  -4   5   51.39   40.49
   1   4  -5  128.01   38.63
   1  -4  -5   36.98   26.33
   0   5  -2   57.22   23.87
   2   0  -5   25.11   33.49
  -2   0   5  -31.86   41.59
   2   1  -5   14.80   34.36
  -1  -5   2   29.90   23.14
   2  -1  -5   -2.83   33.32
  -2  -1   5  -13.84   35.99
  -2   1   5    8.56   40.16
  -2  -5   2   29.19   29.52
   2   2  -5   -9.60   35.65
  -2  -2   5    5.66   37.89
  -2   2   5  -14.52   30.21
   2  -2  -5   38.76   30.94
   2  -3  -5    9.50   29.88
   2   3  -5   32.17   35.52
  -2   3   5  -19.68   29.96
  -2  -3   5   -9.69   41.26
   2   4  -5    1.30   39.12
  -2   4   5  -12.92   24.19
  -2  -4   5   47.15   40.32
  -3   0   5   23.25   42.11
   3   0  -5  -15.83   36.99
   0  -5  -3   -6.34   10.95
  -3  -1   5  771.46   47.81
  -3   1   5  752.21   43.39
   3   2  -5  378.18   37.32
  -2  -5   3  423.27   39.12
  -2   5   3  355.61   19.00
  -3  -2   5  377.67   48.67
  -3   2   5  345.66   38.65
   3   3  -5  689.48   41.76
  -3  -3   5  888.26   52.81
  -3   3   5  767.15   38.24
  -3  -5   3  911.26   42.40
  -3   4   5   98.16   31.67
  -3  -4   5   87.20   51.41
   0   5  -4   -2.69   36.12
   0  -5  -4    4.98   17.39
   1   5  -4  -39.19   37.53
   2   5  -4   56.23   30.85
  -2   5   4    3.08   20.57
  -3   5   4   49.62   23.20
   3   5  -4   58.36   36.37
   0  -5  -5  -31.56   21.82
   1   5  -5   25.62   43.30
   1  -5  -5  -34.84   22.72
  -2   5   5   50.23   27.06
   2   5  -5   56.88   38.22
   3   5  -5  498.53   43.64
  -3   5   5  465.47   33.65
  -1   6   0   -1.28   13.66
  -1  -6   0    7.30   12.87
  -2  -6   0  471.43   23.22
   0  -5  -6  -15.79   25.24
   1   0  -6   95.99   41.45
  -1   0   6    3.68   36.65
   0   6  -1   35.96   16.37
   1   1  -6   17.11   40.73
  -1   1   6   52.26   38.61
  -1  -6   1   26.21   18.17
  -1  -1   6   10.82   38.54
   1  -1  -6   32.23   42.58
  -2  -6   1   -7.38   25.02
  -1   2   6  -18.79   38.78
  -1  -2   6   14.91   43.08
  -1  -3   6   49.37   45.65
   1   3  -6   97.46   50.24
   1  -3  -6   38.66   38.37
   1  -4  -6   19.56   29.90
   1   4  -6    1.00   49.10
   1   5  -6  106.21   41.65
   1  -5  -6   18.89   25.77
   0   6  -2  434.26   23.09
  -2   0   6  326.93   41.38
   2   1  -6   69.77   51.31
  -1  -6   2   57.95   23.97
   2  -1  -6   46.45   36.58
   1   6  -2   87.98   20.05
  -2   1   6   93.96   38.31
  -2  -1   6  120.17   50.52
  -2   2   6  419.39   34.35
  -2  -2   6  437.83   42.12
  -2  -6   2  541.52   29.00
   2  -3  -6  164.52   32.97
   2   3  -6  116.65   43.58
  -2   3   6  185.10   35.34
  -2  -3   6  160.14   40.84
  -3  -6   2  183.45   31.85
   2   4  -6  516.02   47.85
   2  -4  -6  497.31   35.62
  -2   4   6  426.61   35.45
  -2   5   6   33.98   32.03
   0   6  -3   52.52   27.62
   3   0  -6   41.90   39.73
  -3   0   6  118.11   48.25
  -1  -6  -3   10.89   10.04
   3  -1  -6   -0.64   40.15
  -1  -6   3  -29.89   30.10
   3   1  -6   12.60   39.48
   1   6  -3    0.14   26.19
  -3  -1   6  -10.37   50.76
  -3   1   6   11.97   47.00
  -2  -6   3   17.36   30.61
  -3   2   6  -19.73   45.13
   2   6  -3   -9.52   29.54
  -3  -6   3  -58.83   38.79
   3   3  -6   59.08   40.38
  -3   3   6    2.56   41.79
  -3   4   6   57.14   33.59
  -3   5   6  -11.81   28.63
   0   6  -4  972.94   38.52
   1   6  -4   45.10   31.95
   4   1  -6    2.60   49.23
  -4   1   6   40.00   44.40
  -1  -6   4   31.13   37.20
   2   6  -4  396.03   32.31
  -2  -6   4  504.28   40.18
  -4   2   6  470.81   43.88
  -3  -6   4   64.39   49.09
   1   6  -5   28.23   37.27
  -2  -6   5   68.18   42.91
   2   6  -5   31.06   35.27
   3   6  -5  -32.63   45.01
  -2  -7   0  288.71   22.21
  -1   0   7   41.20   47.78
   1   0  -7   34.28   48.30
   0   7  -1   10.08   15.06
  -1   1   7  428.43   49.97
  -2  -7  -1   17.31   14.92
   1  -2  -7   19.35   39.07
  -2  -7   1   -1.93   22.38
   1  -3  -7  262.92   44.65
   1  -4  -7   -8.09   33.89
   0   7  -2    2.67   21.53
   2  -1  -7   92.88   44.12
  -2   1   7  184.43   47.77
  -2  -7   2   43.18   23.68
   2  -2  -7  -19.74   42.83
  -3  -7   2   36.95   32.22
  -2   3   7    2.92   36.73
   2  -3  -7  -12.45   35.91
  -2   4   7   10.72   38.26
   2  -4  -7   11.96   34.06
   0   7  -3   16.69   31.75
   1   7  -3  203.22   25.84
   3  -1  -7  136.20   41.91
   3  -2  -7   14.67   42.57
  -2  -7   3    7.76   32.63
   3  -3  -7  171.93   45.62
  -3   3   7  187.67   39.87
  -3  -7   3  240.56   35.49
  -3   4   7  -14.66   31.92
   1   7  -4    8.76   32.24
  -2  -7   4   38.47   35.08
   2   7  -4  122.53   32.76
  -3  -7   4   68.50   38.53
   1   7  -5  103.52   37.67
   2   7  -5    6.30   35.17
   1  -3  -8   14.35   37.42
   2  -4  -8   75.05   36.76
   1   8  -3  -35.87   26.09
   1   8  -4    6.60   29.04
   2   8  -4  142.25   34.21
   0   0   0    0.00    0.00
_shelx_res_file
;
_shelx_hkl_checksum     28902
_shelx_res_file     {26c6c36b-09aa-4389-a52a-17eac477c28c
_shelx_res_checksum     52692
