# Supplementary material for: Synthesis and crystal structure of silicon pernitride SiN2 at 140 GPa
Source: Acta Crystallogr E Crystallogr Commun. 2023 Sep 19;79(Pt 10):923–5. doi: 10.1107/S2056989023008058 (PMC10561209; doi:10.1107/S2056989023008058)
Supplement: Supplementary file 2 [file e-79-00923-Isup2.hkl]

#
# h,k,l, Fc-squared, Fo-squared, sigma(Fo-squared), status flag
#
data_I
_shelx_title ' dom1_cp1_a.res in Pa-3'
_shelx_refln_list_code          4
_shelx_F_calc_maximum       44.52
_exptl_crystal_F_000       112.00
_reflns_d_resolution_high  0.4496

loop_
 _space_group_symop_operation_xyz
 'x, y, z'
 '-x+1/2, -y, z+1/2'
 '-x, y+1/2, -z+1/2'
 'x+1/2, -y+1/2, -z'
 'z, x, y'
 'z+1/2, -x+1/2, -y'
 '-z+1/2, -x, y+1/2'
 '-z, x+1/2, -y+1/2'
 'y, z, x'
 '-y, z+1/2, -x+1/2'
 'y+1/2, -z+1/2, -x'
 '-y+1/2, -z, x+1/2'
 '-x, -y, -z'
 'x-1/2, y, -z-1/2'
 'x, -y-1/2, z-1/2'
 '-x-1/2, y-1/2, z'
 '-z, -x, -y'
 '-z-1/2, x-1/2, y'
 'z-1/2, x, -y-1/2'
 'z, -x-1/2, y-1/2'
 '-y, -z, -x'
 'y, -z-1/2, x-1/2'
 '-y-1/2, z-1/2, x'
 'y-1/2, z, -x-1/2'

_cell_length_a     4.1205
_cell_length_b     4.1205
_cell_length_c     4.1205
_cell_angle_alpha  90.000
_cell_angle_beta   90.000
_cell_angle_gamma  90.000

_shelx_F_squared_multiplier     1.000

loop_
 _refln_index_h
 _refln_index_k
 _refln_index_l
 _refln_F_squared_calc
 _refln_F_squared_meas
 _refln_F_squared_sigma
 _refln_observed_status
   1   1   1        337.52        307.24         1.94 o
   0   0   2       1981.89       1636.20         5.88 o
   1   0   2        220.45        252.95         1.74 o
   1   1   2        119.30        153.39         3.06 o
   1   2   2         13.60         16.03         1.19 o
   2   2   2        643.60        675.47         4.26 o
   1   1   3        847.51        904.21         6.88 o
   2   1   3        119.60        130.26         4.63 o
   0   2   3        206.27        167.40         3.40 o
   1   2   3          4.69          1.91         1.68 o
   2   2   3         17.09         16.60         1.86 o
   1   3   3        370.89        324.69        13.34 o
   2   3   3          9.20          9.66         2.26 o
   3   3   3        241.39        275.05         6.24 o
   0   0   4        121.78        111.95         7.81 o
   1   0   4         25.01         25.33         2.24 o
   2   0   4        253.44        264.64         4.39 o
   3   0   4         43.60         48.82         3.78 o
   1   1   4         14.17         18.14         2.66 o
   2   1   4         24.13         21.75         1.43 o
   3   1   4          1.57          3.30         1.76 o
   0   2   4        253.44        202.22         5.68 o
   1   2   4          2.08          2.94         1.90 o
   2   2   4        257.14        253.11         3.97 o
   3   2   4          3.81          8.29         1.95 o
   1   3   4         23.47         21.68         2.28 o
   2   3   4         49.02         53.29         3.37 o
   3   3   4          3.70          3.37         3.36 o
   0   4   4        362.24        306.05         4.81 o
   1   4   4          7.31          7.36         2.57 o
   2   4   4        193.63        224.78         7.08 o
   3   4   4         14.96         19.15         4.17 o
   1   1   5        501.45        500.75         5.33 o
   2   1   5          0.08          1.55         2.32 o
   3   1   5        105.46        124.94         5.27 o
   4   1   5          0.10         -6.16         6.16 o
   0   2   5          0.60          6.88         5.67 o
   1   2   5         28.58         35.81         4.93 o
   2   2   5          0.01          1.75         2.38 o
   3   2   5         61.90         60.61         2.27 o
   4   2   5          0.28          4.00         4.36 o
   1   3   5        105.46         99.75         3.71 o
   2   3   5          0.35          0.46         2.73 o
   3   3   5        107.06        133.56         8.13 o
   4   3   5          0.13          8.71         3.21 o
   0   4   5          0.03          4.73         4.64 o
   1   4   5          9.16         11.39         4.22 o
   2   4   5          0.00          1.20         3.01 o
   3   4   5         19.22         15.44         4.43 o
   1   5   5          5.59         -2.30         4.96 o
   2   5   5          0.29          8.70         3.63 o
   3   5   5         71.77         78.53         4.37 o
   1   0   6          6.29          6.73         3.77 o
   2   0   6         73.32         67.95         8.81 o
   3   0   6         14.89         10.81         3.46 o
   4   0   6        161.90        159.73         6.32 o
   1   1   6          4.80          4.51         2.21 o
   2   1   6         14.76         12.90         2.05 o
   3   1   6          0.13          0.28         1.36 o
   4   1   6          4.17          5.20         3.21 o
   5   1   6          3.01          4.63         6.12 o
   0   2   6         73.32         77.40         3.81 o
   1   2   6          0.78         -0.80         3.10 o
   2   2   6         83.15         79.81         6.60 o
   3   2   6          1.61         -0.36         3.16 o
   4   2   6         75.96         74.15         4.93 o
   5   2   6          0.01          7.85         4.47 o
   1   3   6         12.08          9.75         4.16 o
   2   3   6         30.83         27.71         2.65 o
   3   3   6          0.35          0.02         4.66 o
   4   3   6          7.89         10.57         8.06 o
   5   3   6          7.38         -5.36         7.39 o
   1   4   6          2.20          2.06         4.19 o
   2   4   6         75.96         78.25         4.26 o
   3   4   6          6.02          9.38         5.51 o
   1   5   6          0.45          8.58         7.17 o
   2   5   6          0.00          5.58         5.26 o
   3   5   6          0.01         -1.94         4.70 o
   1   1   7         96.40         70.34         8.20 o
   2   1   7         24.45         23.41         7.52 o
   3   1   7         35.37         31.13         5.50 o
   4   1   7          8.77          1.44         5.29 o
   5   1   7         10.76         17.00         6.18 o
   0   2   7         34.24         47.40         3.65 o
   1   2   7          2.47          1.88         1.94 o
   2   2   7          3.49          3.41         5.16 o
   3   2   7          4.58          1.77         4.25 o
   4   2   7         13.61         14.21         6.90 o
   5   2   7          0.06          1.03         5.77 o
   1   3   7         35.37         43.16         7.33 o
   2   3   7          1.45          1.68         3.30 o
   3   3   7         35.41         34.50         3.76 o
   4   3   7          0.59         11.25         6.33 o
   1   4   7          0.50         -1.33         5.56 o
   2   4   7          0.78          1.87         4.18 o
   3   4   7          0.81         -2.41         5.24 o
   3   1   8          0.59         -4.28         4.28 o
   4   1   8          0.28          1.08         4.77 o
   4   2   8         13.93         23.35         5.62 o
   1   3   8         16.03          2.36         6.14 o
   2   4   8         13.93         12.32         6.04 o
                                                
